# Supplementary material for: Polycystin-1 Interacting Protein-1 (CU062) Interacts with the Ectodomain of Polycystin-1 (PC1)
Source: Cells. 2023 Aug 29;12(17):2166. doi: 10.3390/cells12172166 (PMC10487028; doi:10.3390/cells12172166)
Supplement: Supplementary file 1 [file cells-12-02166-s001.zip]

Archive with 1 entries (1 files):
- cells-2534401-supplementary.pdf
